# Supplementary material for: Impact of COVID-19 on Hospital Admissions and Healthcare Quality Indicators in Non-COVID Patients: A Retrospective Study of the First COVID-19 Year in a University Hospital in Spain
Source: J Clin Med. 2022 Mar 22;11(7):1752. doi: 10.3390/jcm11071752 (PMC8999691; doi:10.3390/jcm11071752)
Supplement: Supplementary file 1 [file jcm-11-01752-s001.zip]

Archive with 1 entries (1 files):
- jcm-1610281-supplementary.pdf
